# Supplementary material for: Synthesis, Biological Evaluation, and Computational Study of Pyridine- and Indazole-Based Inhibitors of the Inducible Nitric Oxide Synthase as Promising Antipsoriatic Agents
Source: ACS Pharmacol Transl Sci. 2026 Apr 22;9(5):1109–33. doi: 10.1021/acsptsci.5c00683 (PMC13162167; doi:10.1021/acsptsci.5c00683)
Supplement: Supplementary file 2 [file pt5c00683_si_002.xlsx]

## Sheet: resid_equivalence
resid_hiNOS_A	resname_hiNOS_A	aa_hiNOS_A	resid_hiNOS_B	resname_hiNOS_B	aa_hiNOS_B	resid_beNOS_A	resname_beNOS_A	aa_beNOS_A	resid_beNOS_B	resname_beNOS_B	aa_beNOS_B	PDB_chain_hiNOS	PDB_chain_beNOS	hiNOS_PDB_resid_monoA	hiNOS_PDB_label_monoA	hiNOS_PDB_resid_monoB	hiNOS_PDB_label_monoB	beNOS_PDB_resid_monoA	beNOS_PDB_label_monoA	beNOS_PDB_resid_monoB	beNOS_PDB_label_monoB
1	ARG	R	422	ARG	R	3	LYS	K	417	LYS	K	D	B	83	ARG83	83	ARG83	66	LYS66	64	GLY64
2	HIE	H	423	HIE	H	4	PHE	F	418	PHE	F	D	B	84	HIS84	84	HIS84	67	PHE67	65	PRO65
3	VAL	V	424	VAL	V	5	PRO	P	419	PRO	P	D	B	85	VAL85	85	VAL85	68	PRO68	66	LYS66
4	ARG	R	425	ARG	R	6	ARG	R	420	ARG	R	D	B	86	ARG86	86	ARG86	69	ARG69	67	PHE67
5	ILE	I	426	ILE	I	7	VAL	V	421	VAL	V	D	B	87	ILE87	87	ILE87	70	VAL70	68	PRO68
6	LYS	K	427	LYS	K	8	LYS	K	422	LYS	K	D	B	88	LYS88	88	LYS88	71	LYS71	69	ARG69
7	ASN	N	428	ASN	N	9	ASN	N	423	ASN	N	D	B	89	ASN89	89	ASN89	72	ASN72	70	VAL70
8	TRP	W	429	TRP	W	10	TRP	W	424	TRP	W	D	B	90	TRP90	90	TRP90	73	TRP73	71	LYS71
9	GLY	G	430	GLY	G	11	GLU	E	425	GLU	E	D	B	91	GLY91	91	GLY91	74	GLU74	72	ASN72
10	SER	S	431	SER	S	12	LEU	L	426	LEU	L	D	B	92	SER92	92	SER92	75	LEU75	73	TRP73
11	GLY	G	432	GLY	G	13	GLY	G	427	GLY	G	D	B	93	GLY93	93	GLY93	76	GLY76	74	GLU74
12	MET	M	433	MET	M	14	SER	S	428	SER	S	D	B	94	MET94	94	MET94	77	SER77	75	LEU75
13	THR	T	434	THR	T	15	ILE	I	429	ILE	I	D	B	95	THR95	95	THR95	78	ILE78	76	GLY76
14	PHE	F	435	PHE	F	16	THR	T	430	THR	T	D	B	96	PHE96	96	PHE96	79	THR79	77	SER77
15	GLN	Q	436	GLN	Q	17	TYR	Y	431	TYR	Y	D	B	97	GLN97	97	GLN97	80	TYR80	78	ILE78
16	ASP	D	437	ASP	D	18	ASP	D	432	ASP	D	D	B	98	ASP98	98	ASP98	81	ASP81	79	THR79
17	THR	T	438	THR	T	19	THR	T	433	THR	T	D	B	99	THR99	99	THR99	82	THR82	80	TYR80
18	LEU	L	439	LEU	L	20	LEU	L	434	LEU	L	D	B	100	LEU100	100	LEU100	83	LEU83	81	ASP81
19	HIE	H	440	HIE	H	21	CYS	C	435	CYS	C	D	B	101	HIS101	101	HIS101	84	CYS84	82	THR82
20	HIE	H	441	HIE	H	22	ALA	A	436	ALA	A	D	B	102	HIS102	102	HIS102	85	ALA85	83	LEU83
21	LYS	K	442	LYS	K	23	GLN	Q	437	GLN	Q	D	B	103	LYS103	103	LYS103	86	GLN86	84	CYS84
22	ALA	A	443	ALA	A	24	SER	S	438	SER	S	D	B	104	ALA104	104	ALA104	87	SER87	85	ALA85
23	LYS	K	444	LYS	K	25	GLN	Q	439	GLN	Q	D	B	105	LYS105	105	LYS105	88	GLN88	86	GLN86
24	GLY	G	445	GLY	G	26	GLN	Q	440	GLN	Q	D	B	106	GLY106	106	GLY106	89	GLN89	87	SER87
25	ILE	I	446	ILE	I	27	ASP	D	441	ASP	D	D	B	107	ILE107	107	ILE107	90	ASP90	88	GLN88
26	LEU	L	447	LEU	L	28	GLY	G	442	GLY	G	D	B	108	LEU108	108	LEU108	91	GLY91	89	GLN89
27	THR	T	448	THR	T	29	PRO	P	443	PRO	P	D	B	109	THR109	109	THR109	92	PRO92	90	ASP90
29	ARG	R	450	ARG	R	31	THR	T	445	THR	T	D	B	111	ARG111	111	ARG111	94	THR94	92	PRO92
30	SER	S	451	SER	S	32	PRO	P	446	PRO	P	D	B	112	SER112	112	SER112	95	PRO95	93	CYS93
31	LYS	K	452	LYS	K	33	ARG	R	447	ARG	R	D	B	113	LYS113	113	LYS113	96	ARG96	94	THR94
32	SER	S	453	SER	S	34	ARG	R	448	ARG	R	D	B	114	SER114	114	SER114	97	ARG97	95	PRO95
34	LEU	L	455	LEU	L	36	LEU	L	450	LEU	L	D	B	116	LEU116	116	LEU116	99	LEU99	97	ARG97
35	GLY	G	456	GLY	G	37	GLY	G	451	GLY	G	D	B	117	GLY117	117	GLY117	100	GLY100	98	CYS98
36	SER	S	457	SER	S	38	SER	S	452	SER	S	D	B	118	SER118	118	SER118	101	SER101	99	LEU99
37	ILE	I	458	ILE	I	39	LEU	L	453	LEU	L	D	B	119	ILE119	119	ILE119	102	LEU102	100	GLY100
38	MET	M	459	MET	M	40	VAL	V	454	VAL	V	D	B	120	MET120	120	MET120	103	VAL103	101	SER101
39	THR	T	460	THR	T	41	LEU	L	455	LEU	L	D	B	121	THR121	121	THR121	104	LEU104	102	LEU102
40	PRO	P	461	PRO	P	42	PRO	P	456	PRO	P	D	B	122	PRO122	122	PRO122	105	PRO105	103	VAL103
41	LYS	K	462	LYS	K	43	ARG	R	457	ARG	R	D	B	123	LYS123	123	LYS123	106	ARG106	104	LEU104
42	SER	S	463	SER	S	44	LYS	K	458	LYS	K	D	B	124	SER124	124	SER124	107	LYS107	105	PRO105
43	LEU	L	464	LEU	L	45	LEU	L	459	LEU	L	D	B	125	LEU125	125	LEU125	108	LEU108	106	ARG106
44	THR	T	465	THR	T	46	GLN	Q	460	GLN	Q	D	B	126	THR126	126	THR126	109	GLN109	107	LYS107
45	ARG	R	466	ARG	R	47	THR	T	461	THR	T	D	B	127	ARG127	127	ARG127	110	THR110	108	LEU108
46	GLY	G	467	GLY	G	48	ARG	R	462	ARG	R	D	B	128	GLY128	128	GLY128	111	ARG111	109	ARG109
47	PRO	P	468	PRO	P	49	PRO	P	463	PRO	P	D	B	129	PRO129	129	PRO129	112	PRO112	110	PRO110
48	ARG	R	469	ARG	R	50	SER	S	464	SER	S	D	B	130	ARG130	130	ARG130	113	SER113	111	SER111
49	ASP	D	470	ASP	D	51	PRO	P	465	PRO	P	D	B	131	ASP131	131	ASP131	114	PRO114	112	PRO112
50	LYS	K	471	LYS	K	52	GLY	G	466	GLY	G	D	B	132	LYS132	132	LYS132	115	GLY115	113	GLY113
51	PRO	P	472	PRO	P	53	PRO	P	467	PRO	P	D	B	133	PRO133	133	PRO133	116	PRO116	114	PRO114
52	THR	T	473	THR	T	54	PRO	P	468	PRO	P	D	B	134	THR134	134	THR134	117	PRO117	115	PRO115
53	PRO	P	474	PRO	P	55	PRO	P	469	PRO	P	D	B	135	PRO135	135	PRO135	118	PRO118	116	PRO116
54	PRO	P	475	PRO	P	56	ALA	A	470	ALA	A	D	B	136	PRO136	136	PRO136	119	ALA119	117	PRO117
55	ASP	D	476	ASP	D	57	GLU	E	471	GLU	E	D	B	137	ASP137	137	ASP137	120	GLU120	118	PRO118
56	GLU	E	477	GLU	E	58	GLN	Q	472	GLN	Q	D	B	138	GLU138	138	GLU138	121	GLN121	119	ALA119
57	LEU	L	478	LEU	L	59	LEU	L	473	LEU	L	D	B	139	LEU139	139	LEU139	122	LEU122	120	GLU120
58	LEU	L	479	LEU	L	60	LEU	L	474	LEU	L	D	B	140	LEU140	140	LEU140	123	LEU123	121	GLN121
59	PRO	P	480	PRO	P	61	SER	S	475	SER	S	D	B	141	PRO141	141	PRO141	124	SER124	122	LEU122
60	GLN	Q	481	GLN	Q	62	GLN	Q	476	GLN	Q	D	B	142	GLN142	142	GLN142	125	GLN125	123	LEU123
61	ALA	A	482	ALA	A	63	ALA	A	477	ALA	A	D	B	143	ALA143	143	ALA143	126	ALA126	124	SER124
62	ILE	I	483	ILE	I	64	ARG	R	478	ARG	R	D	B	144	ILE144	144	ILE144	127	ARG127	125	GLN125
63	GLU	E	484	GLU	E	65	ASP	D	479	ASP	D	D	B	145	GLU145	145	GLU145	128	ASP128	126	ALA126
64	PHE	F	485	PHE	F	66	PHE	F	480	PHE	F	D	B	146	PHE146	146	PHE146	129	PHE129	127	ARG127
65	VAL	V	486	VAL	V	67	ILE	I	481	ILE	I	D	B	147	VAL147	147	VAL147	130	ILE130	128	ASP128
66	ASN	N	487	ASN	N	68	ASN	N	482	ASN	N	D	B	148	ASN148	148	ASN148	131	ASN131	129	PHE129
67	GLN	Q	488	GLN	Q	69	GLN	Q	483	GLN	Q	D	B	149	GLN149	149	GLN149	132	GLN132	130	ILE130
68	TYR	Y	489	TYR	Y	70	TYR	Y	484	TYR	Y	D	B	150	TYR150	150	TYR150	133	TYR133	131	ASN131
69	TYR	Y	490	TYR	Y	71	TYR	Y	485	TYR	Y	D	B	151	TYR151	151	TYR151	134	TYR134	132	GLN132
70	GLY	G	491	GLY	G	72	SER	S	486	SER	S	D	B	152	GLY152	152	GLY152	135	SER135	133	TYR133
71	SER	S	492	SER	S	73	SER	S	487	SER	S	D	B	153	SER153	153	SER153	136	SER136	134	TYR134
72	PHE	F	493	PHE	F	74	ILE	I	488	ILE	I	D	B	154	PHE154	154	PHE154	137	ILE137	135	SER135
73	LYS	K	494	LYS	K	75	LYS	K	489	LYS	K	D	B	155	LYS155	155	LYS155	138	LYS138	136	SER136
74	GLU	E	495	GLU	E	76	ARG	R	490	ARG	R	D	B	156	GLU156	156	GLU156	139	ARG139	137	ILE137
75	ALA	A	496	ALA	A	77	SER	S	491	SER	S	D	B	157	ALA157	157	ALA157	140	SER140	138	LYS138
76	LYS	K	497	LYS	K	78	GLY	G	492	GLY	G	D	B	158	LYS158	158	LYS158	141	GLY141	139	ARG139
77	ILE	I	498	ILE	I	79	SER	S	493	SER	S	D	B	159	ILE159	159	ILE159	142	SER142	140	SER140
78	GLU	E	499	GLU	E	80	GLN	Q	494	GLN	Q	D	B	160	GLU160	160	GLU160	143	GLN143	141	GLY141
79	GLU	E	500	GLU	E	81	ALA	A	495	ALA	A	D	B	161	GLU161	161	GLU161	144	ALA144	142	SER142
80	HIE	H	501	HIE	H	82	HIE	H	496	HIE	H	D	B	162	HIS162	162	HIS162	145	HIS145	143	GLN143
81	LEU	L	502	LEU	L	83	GLU	E	497	GLU	E	D	B	163	LEU163	163	LEU163	146	GLU146	144	ALA144
82	ALA	A	503	ALA	A	84	GLU	E	498	GLU	E	D	B	164	ALA164	164	ALA164	147	GLU147	145	HIS145
83	ARG	R	504	ARG	R	85	ARG	R	499	ARG	R	D	B	165	ARG165	165	ARG165	148	ARG148	146	GLU146
84	VAL	V	505	VAL	V	86	LEU	L	500	LEU	L	D	B	166	VAL166	166	VAL166	149	LEU149	147	GLU147
85	GLU	E	506	GLU	E	87	GLN	Q	501	GLN	Q	D	B	167	GLU167	167	GLU167	150	GLN150	148	ARG148
86	ALA	A	507	ALA	A	88	GLU	E	502	GLU	E	D	B	168	ALA168	168	ALA168	151	GLU151	149	LEU149
87	VAL	V	508	VAL	V	89	VAL	V	503	VAL	V	D	B	169	VAL169	169	VAL169	152	VAL152	150	GLN150
88	THR	T	509	THR	T	90	GLU	E	504	GLU	E	D	B	170	THR170	170	THR170	153	GLU153	151	GLU151
89	LYS	K	510	LYS	K	91	ALA	A	505	ALA	A	D	B	171	LYS171	171	LYS171	154	ALA154	152	VAL152
90	GLU	E	511	GLU	E	92	GLU	E	506	GLU	E	D	B	172	GLU172	172	GLU172	155	GLU155	153	GLU153
91	ILE	I	512	ILE	I	93	VAL	V	507	VAL	V	D	B	173	ILE173	173	ILE173	156	VAL156	154	ALA154
92	GLU	E	513	GLU	E	94	ALA	A	508	ALA	A	D	B	174	GLU174	174	GLU174	157	ALA157	155	GLU155
93	THR	T	514	THR	T	95	SER	S	509	SER	S	D	B	175	THR175	175	THR175	158	SER158	156	VAL156
94	THR	T	515	THR	T	96	THR	T	510	THR	T	D	B	176	THR176	176	THR176	159	THR159	157	ALA157
95	GLY	G	516	GLY	G	97	GLY	G	511	GLY	G	D	B	177	GLY177	177	GLY177	160	GLY160	158	SER158
96	THR	T	517	THR	T	98	THR	T	512	THR	T	D	B	178	THR178	178	THR178	161	THR161	159	THR159
97	TYR	Y	518	TYR	Y	99	TYR	Y	513	TYR	Y	D	B	179	TYR179	179	TYR179	162	TYR162	160	GLY160
98	GLN	Q	519	GLN	Q	100	HIE	H	514	HIE	H	D	B	180	GLN180	180	GLN180	163	HIS163	161	THR161
99	LEU	L	520	LEU	L	101	LEU	L	515	LEU	L	D	B	181	LEU181	181	LEU181	164	LEU164	162	TYR162
100	THR	T	521	THR	T	102	ARG	R	516	ARG	R	D	B	182	THR182	182	THR182	165	ARG165	163	HIS163
101	GLY	G	522	GLY	G	103	GLU	E	517	GLU	E	D	B	183	GLY183	183	GLY183	166	GLU166	164	LEU164
102	ASP	D	523	ASP	D	104	SER	S	518	SER	S	D	B	184	ASP184	184	ASP184	167	SER167	165	ARG165
103	GLU	E	524	GLU	E	105	GLU	E	519	GLU	E	D	B	185	GLU185	185	GLU185	168	GLU168	166	GLU166
104	LEU	L	525	LEU	L	106	LEU	L	520	LEU	L	D	B	186	LEU186	186	LEU186	169	LEU169	167	SER167
105	ILE	I	526	ILE	I	107	VAL	V	521	VAL	V	D	B	187	ILE187	187	ILE187	170	VAL170	168	GLU168
106	PHE	F	527	PHE	F	108	PHE	F	522	PHE	F	D	B	188	PHE188	188	PHE188	171	PHE171	169	LEU169
107	ALA	A	528	ALA	A	109	GLY	G	523	GLY	G	D	B	189	ALA189	189	ALA189	172	GLY172	170	VAL170
108	THR	T	529	THR	T	110	ALA	A	524	ALA	A	D	B	190	THR190	190	THR190	173	ALA173	171	PHE171
109	LYS	K	530	LYS	K	111	LYS	K	525	LYS	K	D	B	191	LYS191	191	LYS191	174	LYS174	172	GLY172
110	GLN	Q	531	GLN	Q	112	GLN	Q	526	GLN	Q	D	B	192	GLN192	192	GLN192	175	GLN175	173	ALA173
111	ALA	A	532	ALA	A	113	ALA	A	527	ALA	A	D	B	193	ALA193	193	ALA193	176	ALA176	174	LYS174
112	TRP	W	533	TRP	W	114	TRP	W	528	TRP	W	D	B	194	TRP194	194	TRP194	177	TRP177	175	GLN175
113	ARG	R	534	ARG	R	115	ARG	R	529	ARG	R	D	B	195	ARG195	195	ARG195	178	ARG178	176	ALA176
114	ASN	N	535	ASN	N	116	ASN	N	530	ASN	N	D	B	196	ASN196	196	ASN196	179	ASN179	177	TRP177
115	ALA	A	536	ALA	A	117	ALA	A	531	ALA	A	D	B	197	ALA197	197	ALA197	180	ALA180	178	ARG178
116	PRO	P	537	PRO	P	118	PRO	P	532	PRO	P	D	B	198	PRO198	198	PRO198	181	PRO181	179	ASN179
117	ARG	R	538	ARG	R	119	ARG	R	533	ARG	R	D	B	199	ARG199	199	ARG199	182	ARG182	180	ALA180
118	CYM	C	539	CYM	C	120	CYM	C	534	CYM	C	D	B	200	CYS200	200	CYS200	183	CYS183	181	PRO181
119	ILE	I	540	ILE	I	121	VAL	V	535	VAL	V	D	B	201	ILE201	201	ILE201	184	VAL184	182	ARG182
120	GLY	G	541	GLY	G	122	GLY	G	536	GLY	G	D	B	202	GLY202	202	GLY202	185	GLY185	183	CYS183
121	ARG	R	542	ARG	R	123	ARG	R	537	ARG	R	D	B	203	ARG203	203	ARG203	186	ARG186	184	VAL184
122	ILE	I	543	ILE	I	124	ILE	I	538	ILE	I	D	B	204	ILE204	204	ILE204	187	ILE187	185	GLY185
123	GLN	Q	544	GLN	Q	125	GLN	Q	539	GLN	Q	D	B	205	GLN205	205	GLN205	188	GLN188	186	ARG186
124	TRP	W	545	TRP	W	126	TRP	W	540	TRP	W	D	B	206	TRP206	206	TRP206	189	TRP189	187	ILE187
125	SER	S	546	SER	S	127	GLY	G	541	GLY	G	D	B	207	SER207	207	SER207	190	GLY190	188	GLN188
126	ASN	N	547	ASN	N	128	LYS	K	542	LYS	K	D	B	208	ASN208	208	ASN208	191	LYS191	189	TRP189
127	LEU	L	548	LEU	L	129	LEU	L	543	LEU	L	D	B	209	LEU209	209	LEU209	192	LEU192	190	GLY190
128	GLN	Q	549	GLN	Q	130	GLN	Q	544	GLN	Q	D	B	210	GLN210	210	GLN210	193	GLN193	191	LYS191
129	VAL	V	550	VAL	V	131	VAL	V	545	VAL	V	D	B	211	VAL211	211	VAL211	194	VAL194	192	LEU192
130	PHE	F	551	PHE	F	132	PHE	F	546	PHE	F	D	B	212	PHE212	212	PHE212	195	PHE195	193	GLN193
131	ASP	D	552	ASP	D	133	ASP	D	547	ASP	D	D	B	213	ASP213	213	ASP213	196	ASP196	194	VAL194
132	ALA	A	553	ALA	A	134	ALA	A	548	ALA	A	D	B	214	ALA214	214	ALA214	197	ALA197	195	PHE195
133	ARG	R	554	ARG	R	135	ARG	R	549	ARG	R	D	B	215	ARG215	215	ARG215	198	ARG198	196	ASP196
134	SER	S	555	SER	S	136	ASP	D	550	ASP	D	D	B	216	SER216	216	SER216	199	ASP199	197	ALA197
135	CYS	C	556	CYS	C	137	CYS	C	551	CYS	C	D	B	217	CYS217	217	CYS217	200	CYS200	198	ARG198
136	SER	S	557	SER	S	138	SER	S	552	SER	S	D	B	218	SER218	218	SER218	201	SER201	199	ASP199
137	THR	T	558	THR	T	139	SER	S	553	SER	S	D	B	219	THR219	219	THR219	202	SER202	200	CYS200
138	ALA	A	559	ALA	A	140	ALA	A	554	ALA	A	D	B	220	ALA220	220	ALA220	203	ALA203	201	SER201
139	ARG	R	560	ARG	R	141	GLN	Q	555	GLN	Q	D	B	221	ARG221	221	ARG221	204	GLN204	202	SER202
140	GLU	E	561	GLU	E	142	GLU	E	556	GLU	E	D	B	222	GLU222	222	GLU222	205	GLU205	203	ALA203
141	MET	M	562	MET	M	143	MET	M	557	MET	M	D	B	223	MET223	223	MET223	206	MET206	204	GLN204
142	PHE	F	563	PHE	F	144	PHE	F	558	PHE	F	D	B	224	PHE224	224	PHE224	207	PHE207	205	GLU205
143	GLU	E	564	GLU	E	145	THR	T	559	THR	T	D	B	225	GLU225	225	GLU225	208	THR208	206	MET206
144	HIE	H	565	HIE	H	146	TYR	Y	560	TYR	Y	D	B	226	HIS226	226	HIS226	209	TYR209	207	PHE207
145	ILE	I	566	ILE	I	147	ILE	I	561	ILE	I	D	B	227	ILE227	227	ILE227	210	ILE210	208	THR208
146	CYS	C	567	CYS	C	148	CYS	C	562	CYS	C	D	B	228	CYS228	228	CYS228	211	CYS211	209	TYR209
147	ARG	R	568	ARG	R	149	ASN	N	563	ASN	N	D	B	229	ARG229	229	ARG229	212	ASN212	210	ILE210
148	HIE	H	569	HIE	H	150	HIE	H	564	HIE	H	D	B	230	HIS230	230	HIS230	213	HIS213	211	CYS211
149	VAL	V	570	VAL	V	151	ILE	I	565	ILE	I	D	B	231	VAL231	231	VAL231	214	ILE214	212	ASN212
150	ARG	R	571	ARG	R	152	LYS	K	566	LYS	K	D	B	232	ARG232	232	ARG232	215	LYS215	213	HIS213
151	TYR	Y	572	TYR	Y	153	TYR	Y	567	TYR	Y	D	B	233	TYR233	233	TYR233	216	TYR216	214	ILE214
152	SER	S	573	SER	S	154	ALA	A	568	ALA	A	D	B	234	SER234	234	SER234	217	ALA217	215	LYS215
153	THR	T	574	THR	T	155	THR	T	569	THR	T	D	B	235	THR235	235	THR235	218	THR218	216	TYR216
154	ASN	N	575	ASN	N	156	ASN	N	570	ASN	N	D	B	236	ASN236	236	ASN236	219	ASN219	217	ALA217
155	ASN	N	576	ASN	N	157	ARG	R	571	ARG	R	D	B	237	ASN237	237	ASN237	220	ARG220	218	THR218
156	GLY	G	577	GLY	G	158	GLY	G	572	GLY	G	D	B	238	GLY238	238	GLY238	221	GLY221	219	ASN219
157	ASN	N	578	ASN	N	159	ASN	N	573	ASN	N	D	B	239	ASN239	239	ASN239	222	ASN222	220	ARG220
158	ILE	I	579	ILE	I	160	LEU	L	574	LEU	L	D	B	240	ILE240	240	ILE240	223	LEU223	221	GLY221
159	ARG	R	580	ARG	R	161	ARG	R	575	ARG	R	D	B	241	ARG241	241	ARG241	224	ARG224	222	ASN222
160	SER	S	581	SER	S	162	SER	S	576	SER	S	D	B	242	SER242	242	SER242	225	SER225	223	LEU223
161	ALA	A	582	ALA	A	163	ALA	A	577	ALA	A	D	B	243	ALA243	243	ALA243	226	ALA226	224	ARG224
162	ILE	I	583	ILE	I	164	ILE	I	578	ILE	I	D	B	244	ILE244	244	ILE244	227	ILE227	225	SER225
163	THR	T	584	THR	T	165	THR	T	579	THR	T	D	B	245	THR245	245	THR245	228	THR228	226	ALA226
164	VAL	V	585	VAL	V	166	VAL	V	580	VAL	V	D	B	246	VAL246	246	VAL246	229	VAL229	227	ILE227
165	PHE	F	586	PHE	F	167	PHE	F	581	PHE	F	D	B	247	PHE247	247	PHE247	230	PHE230	228	THR228
166	PRO	P	587	PRO	P	168	PRO	P	582	PRO	P	D	B	248	PRO248	248	PRO248	231	PRO231	229	VAL229
167	GLN	Q	588	GLN	Q	169	GLN	Q	583	GLN	Q	D	B	249	GLN249	249	GLN249	232	GLN232	230	PHE230
168	ARG	R	589	ARG	R	170	ARG	R	584	ARG	R	D	B	250	ARG250	250	ARG250	233	ARG233	231	PRO231
169	SER	S	590	SER	S	171	ALA	A	585	ALA	A	D	B	251	SER251	251	SER251	234	ALA234	232	GLN232
170	ASP	D	591	ASP	D	172	PRO	P	586	PRO	P	D	B	252	ASP252	252	ASP252	235	PRO235	233	ARG233
171	GLY	G	592	GLY	G	173	GLY	G	587	GLY	G	D	B	253	GLY253	253	GLY253	236	GLY236	234	ALA234
172	LYS	K	593	LYS	K	174	ARG	R	588	ARG	R	D	B	254	LYS254	254	LYS254	237	ARG237	235	PRO235
173	HIE	H	594	HIE	H	175	GLY	G	589	GLY	G	D	B	255	HIS255	255	HIS255	238	GLY238	236	GLY236
174	ASP	D	595	ASP	D	176	ASP	D	590	ASP	D	D	B	256	ASP256	256	ASP256	239	ASP239	237	ARG237
175	PHE	F	596	PHE	F	177	PHE	F	591	PHE	F	D	B	257	PHE257	257	PHE257	240	PHE240	238	GLY238
176	ARG	R	597	ARG	R	178	ARG	R	592	ARG	R	D	B	258	ARG258	258	ARG258	241	ARG241	239	ASP239
177	VAL	V	598	VAL	V	179	ILE	I	593	ILE	I	D	B	259	VAL259	259	VAL259	242	ILE242	240	PHE240
178	TRP	W	599	TRP	W	180	TRP	W	594	TRP	W	D	B	260	TRP260	260	TRP260	243	TRP243	241	ARG241
179	ASN	N	600	ASN	N	181	ASN	N	595	ASN	N	D	B	261	ASN261	261	ASN261	244	ASN244	242	ILE242
180	ALA	A	601	ALA	A	182	SER	S	596	SER	S	D	B	262	ALA262	262	ALA262	245	SER245	243	TRP243
181	GLN	Q	602	GLN	Q	183	GLN	Q	597	GLN	Q	D	B	263	GLN263	263	GLN263	246	GLN246	244	ASN244
182	LEU	L	603	LEU	L	184	LEU	L	598	LEU	L	D	B	264	LEU264	264	LEU264	247	LEU247	245	SER245
183	ILE	I	604	ILE	I	185	VAL	V	599	VAL	V	D	B	265	ILE265	265	ILE265	248	VAL248	246	GLN246
184	ARG	R	605	ARG	R	186	ARG	R	600	ARG	R	D	B	266	ARG266	266	ARG266	249	ARG249	247	LEU247
185	TYR	Y	606	TYR	Y	187	TYR	Y	601	TYR	Y	D	B	267	TYR267	267	TYR267	250	TYR250	248	VAL248
186	ALA	A	607	ALA	A	188	ALA	A	602	ALA	A	D	B	268	ALA268	268	ALA268	251	ALA251	249	ARG249
187	GLY	G	608	GLY	G	189	GLY	G	603	GLY	G	D	B	269	GLY269	269	GLY269	252	GLY252	250	TYR250
188	TYR	Y	609	TYR	Y	190	TYR	Y	604	TYR	Y	D	B	270	TYR270	270	TYR270	253	TYR253	251	ALA251
189	GLN	Q	610	GLN	Q	191	ARG	R	605	ARG	R	D	B	271	GLN271	271	GLN271	254	ARG254	252	GLY252
190	MET	M	611	MET	M	192	GLN	Q	606	GLN	Q	D	B	272	MET272	272	MET272	255	GLN255	253	TYR253
191	PRO	P	612	PRO	P	193	GLN	Q	607	GLN	Q	D	B	273	PRO273	273	PRO273	256	GLN256	254	ARG254
192	ASP	D	613	ASP	D	194	ASP	D	608	ASP	D	D	B	274	ASP274	274	ASP274	257	ASP257	255	GLN255
193	GLY	G	614	GLY	G	195	GLY	G	609	GLY	G	D	B	275	GLY275	275	GLY275	258	GLY258	256	GLN256
194	SER	S	615	SER	S	196	SER	S	610	SER	S	D	B	276	SER276	276	SER276	259	SER259	257	ASP257
195	ILE	I	616	ILE	I	197	VAL	V	611	VAL	V	D	B	277	ILE277	277	ILE277	260	VAL260	258	GLY258
196	ARG	R	617	ARG	R	198	ARG	R	612	ARG	R	D	B	278	ARG278	278	ARG278	261	ARG261	259	SER259
197	GLY	G	618	GLY	G	199	GLY	G	613	GLY	G	D	B	279	GLY279	279	GLY279	262	GLY262	260	VAL260
198	ASP	D	619	ASP	D	200	ASP	D	614	ASP	D	D	B	280	ASP280	280	ASP280	263	ASP263	261	ARG261
199	PRO	P	620	PRO	P	201	PRO	P	615	PRO	P	D	B	281	PRO281	281	PRO281	264	PRO264	262	GLY262
200	ALA	A	621	ALA	A	202	ALA	A	616	ALA	A	D	B	282	ALA282	282	ALA282	265	ALA265	263	ASP263
201	ASN	N	622	ASN	N	203	ASN	N	617	ASN	N	D	B	283	ASN283	283	ASN283	266	ASN266	264	PRO264
202	VAL	V	623	VAL	V	204	VAL	V	618	VAL	V	D	B	284	VAL284	284	VAL284	267	VAL267	265	ALA265
203	GLU	E	624	GLU	E	205	GLU	E	619	GLU	E	D	B	285	GLU285	285	GLU285	268	GLU268	266	ASN266
204	PHE	F	625	PHE	F	206	ILE	I	620	ILE	I	D	B	286	PHE286	286	PHE286	269	ILE269	267	VAL267
205	THR	T	626	THR	T	207	THR	T	621	THR	T	D	B	287	THR287	287	THR287	270	THR270	268	GLU268
206	GLN	Q	627	GLN	Q	208	GLU	E	622	GLU	E	D	B	288	GLN288	288	GLN288	271	GLU271	269	ILE269
207	LEU	L	628	LEU	L	209	LEU	L	623	LEU	L	D	B	289	LEU289	289	LEU289	272	LEU272	270	THR270
208	CYS	C	629	CYS	C	210	CYS	C	624	CYS	C	D	B	290	CYS290	290	CYS290	273	CYS273	271	GLU271
209	ILE	I	630	ILE	I	211	ILE	I	625	ILE	I	D	B	291	ILE291	291	ILE291	274	ILE274	272	LEU272
210	ASP	D	631	ASP	D	212	GLN	Q	626	GLN	Q	D	B	292	ASP292	292	ASP292	275	GLN275	273	CYS273
211	LEU	L	632	LEU	L	213	HIE	H	627	HIE	H	D	B	293	LEU293	293	LEU293	276	HIS276	274	ILE274
212	GLY	G	633	GLY	G	214	GLY	G	628	GLY	G	D	B	294	GLY294	294	GLY294	277	GLY277	275	GLN275
213	TRP	W	634	TRP	W	215	TRP	W	629	TRP	W	D	B	295	TRP295	295	TRP295	278	TRP278	276	HIS276
214	LYS	K	635	LYS	K	216	THR	T	630	THR	T	D	B	296	LYS296	296	LYS296	279	THR279	277	GLY277
215	PRO	P	636	PRO	P	217	PRO	P	631	PRO	P	D	B	297	PRO297	297	PRO297	280	PRO280	278	TRP278
216	LYS	K	637	LYS	K	218	GLY	G	632	GLY	G	D	B	298	LYS298	298	LYS298	281	GLY281	279	THR279
217	TYR	Y	638	TYR	Y	219	ASN	N	633	ASN	N	D	B	299	TYR299	299	TYR299	282	ASN282	280	PRO280
218	GLY	G	639	GLY	G	220	GLY	G	634	GLY	G	D	B	300	GLY300	300	GLY300	283	GLY283	281	GLY281
219	ARG	R	640	ARG	R	221	ARG	R	635	ARG	R	D	B	301	ARG301	301	ARG301	284	ARG284	282	ASN282
220	PHE	F	641	PHE	F	222	PHE	F	636	PHE	F	D	B	302	PHE302	302	PHE302	285	PHE285	283	GLY283
221	ASP	D	642	ASP	D	223	ASP	D	637	ASP	D	D	B	303	ASP303	303	ASP303	286	ASP286	284	ARG284
222	VAL	V	643	VAL	V	224	VAL	V	638	VAL	V	D	B	304	VAL304	304	VAL304	287	VAL287	285	PHE285
223	VAL	V	644	VAL	V	225	LEU	L	639	LEU	L	D	B	305	VAL305	305	VAL305	288	LEU288	286	ASP286
224	PRO	P	645	PRO	P	226	PRO	P	640	PRO	P	D	B	306	PRO306	306	PRO306	289	PRO289	287	VAL287
225	LEU	L	646	LEU	L	227	LEU	L	641	LEU	L	D	B	307	LEU307	307	LEU307	290	LEU290	288	LEU288
226	VAL	V	647	VAL	V	228	LEU	L	642	LEU	L	D	B	308	VAL308	308	VAL308	291	LEU291	289	PRO289
227	LEU	L	648	LEU	L	229	LEU	L	643	LEU	L	D	B	309	LEU309	309	LEU309	292	LEU292	290	LEU290
228	GLN	Q	649	GLN	Q	230	GLN	Q	644	GLN	Q	D	B	310	GLN310	310	GLN310	293	GLN293	291	LEU291
229	ALA	A	650	ALA	A	231	ALA	A	645	ALA	A	D	B	311	ALA311	311	ALA311	294	ALA294	292	LEU292
230	ASN	N	651	ASN	N	232	PRO	P	646	PRO	P	D	B	312	ASN312	312	ASN312	295	PRO295	293	GLN293
231	GLY	G	652	GLY	G	233	ASP	D	647	ASP	D	D	B	313	GLY313	313	GLY313	296	ASP296	294	ALA294
232	ARG	R	653	ARG	R	234	GLU	E	648	GLU	E	D	B	314	ARG314	314	ARG314	297	GLU297	295	PRO295
233	ASP	D	654	ASP	D	235	ALA	A	649	ALA	A	D	B	315	ASP315	315	ASP315	298	ALA298	296	ASP296
234	PRO	P	655	PRO	P	236	PRO	P	650	PRO	P	D	B	316	PRO316	316	PRO316	299	PRO299	297	GLU297
235	GLU	E	656	GLU	E	237	GLU	E	651	GLU	E	D	B	317	GLU317	317	GLU317	300	GLU300	298	ALA298
236	LEU	L	657	LEU	L	238	LEU	L	652	LEU	L	D	B	318	LEU318	318	LEU318	301	LEU301	299	PRO299
237	PHE	F	658	PHE	F	239	PHE	F	653	PHE	F	D	B	319	PHE319	319	PHE319	302	PHE302	300	GLU300
238	GLU	E	659	GLU	E	240	VAL	V	654	VAL	V	D	B	320	GLU320	320	GLU320	303	VAL303	301	LEU301
239	ILE	I	660	ILE	I	241	LEU	L	655	LEU	L	D	B	321	ILE321	321	ILE321	304	LEU304	302	PHE302
240	PRO	P	661	PRO	P	242	PRO	P	656	PRO	P	D	B	322	PRO322	322	PRO322	305	PRO305	303	VAL303
241	PRO	P	662	PRO	P	243	PRO	P	657	PRO	P	D	B	323	PRO323	323	PRO323	306	PRO306	304	LEU304
242	ASP	D	663	ASP	D	244	GLU	E	658	GLU	E	D	B	324	ASP324	324	ASP324	307	GLU307	305	PRO305
243	LEU	L	664	LEU	L	245	LEU	L	659	LEU	L	D	B	325	LEU325	325	LEU325	308	LEU308	306	PRO306
244	VAL	V	665	VAL	V	246	VAL	V	660	VAL	V	D	B	326	VAL326	326	VAL326	309	VAL309	307	GLU307
245	LEU	L	666	LEU	L	247	LEU	L	661	LEU	L	D	B	327	LEU327	327	LEU327	310	LEU310	308	LEU308
246	GLU	E	667	GLU	E	248	GLU	E	662	GLU	E	D	B	328	GLU328	328	GLU328	311	GLU311	309	VAL309
247	VAL	V	668	VAL	V	249	VAL	V	663	VAL	V	D	B	329	VAL329	329	VAL329	312	VAL312	310	LEU310
248	ALA	A	669	ALA	A	250	PRO	P	664	PRO	P	D	B	330	ALA330	330	ALA330	313	PRO313	311	GLU311
249	MET	M	670	MET	M	251	LEU	L	665	LEU	L	D	B	331	MET331	331	MET331	314	LEU314	312	VAL312
250	GLU	E	671	GLU	E	252	GLU	E	666	GLU	E	D	B	332	GLU332	332	GLU332	315	GLU315	313	PRO313
251	HIE	H	672	HIE	H	253	HIE	H	667	HIE	H	D	B	333	HIS333	333	HIS333	316	HIS316	314	LEU314
252	PRO	P	673	PRO	P	254	PRO	P	668	PRO	P	D	B	334	PRO334	334	PRO334	317	PRO317	315	GLU315
253	LYS	K	674	LYS	K	255	THR	T	669	THR	T	D	B	335	LYS335	335	LYS335	318	THR318	316	HIS316
254	TYR	Y	675	TYR	Y	256	LEU	L	670	LEU	L	D	B	336	TYR336	336	TYR336	319	LEU319	317	PRO317
255	GLU	E	676	GLU	E	257	GLU	E	671	GLU	E	D	B	337	GLU337	337	GLU337	320	GLU320	318	THR318
256	TRP	W	677	TRP	W	258	TRP	W	672	TRP	W	D	B	338	TRP338	338	TRP338	321	TRP321	319	LEU319
257	PHE	F	678	PHE	F	259	PHE	F	673	PHE	F	D	B	339	PHE339	339	PHE339	322	PHE322	320	GLU320
258	ARG	R	679	ARG	R	260	ALA	A	674	ALA	A	D	B	340	ARG340	340	ARG340	323	ALA323	321	TRP321
259	GLU	E	680	GLU	E	261	ALA	A	675	ALA	A	D	B	341	GLU341	341	GLU341	324	ALA324	322	PHE322
260	LEU	L	681	LEU	L	262	LEU	L	676	LEU	L	D	B	342	LEU342	342	LEU342	325	LEU325	323	ALA323
261	GLU	E	682	GLU	E	263	GLY	G	677	GLY	G	D	B	343	GLU343	343	GLU343	326	GLY326	324	ALA324
262	LEU	L	683	LEU	L	264	LEU	L	678	LEU	L	D	B	344	LEU344	344	LEU344	327	LEU327	325	LEU325
263	LYS	K	684	LYS	K	265	ARG	R	679	ARG	R	D	B	345	LYS345	345	LYS345	328	ARG328	326	GLY326
264	TRP	W	685	TRP	W	266	TRP	W	680	TRP	W	D	B	346	TRP346	346	TRP346	329	TRP329	327	LEU327
265	TYR	Y	686	TYR	Y	267	TYR	Y	681	TYR	Y	D	B	347	TYR347	347	TYR347	330	TYR330	328	ARG328
266	ALA	A	687	ALA	A	268	ALA	A	682	ALA	A	D	B	348	ALA348	348	ALA348	331	ALA331	329	TRP329
267	LEU	L	688	LEU	L	269	LEU	L	683	LEU	L	D	B	349	LEU349	349	LEU349	332	LEU332	330	TYR330
268	PRO	P	689	PRO	P	270	PRO	P	684	PRO	P	D	B	350	PRO350	350	PRO350	333	PRO333	331	ALA331
269	ALA	A	690	ALA	A	271	ALA	A	685	ALA	A	D	B	351	ALA351	351	ALA351	334	ALA334	332	LEU332
270	VAL	V	691	VAL	V	272	VAL	V	686	VAL	V	D	B	352	VAL352	352	VAL352	335	VAL335	333	PRO333
271	ALA	A	692	ALA	A	273	SER	S	687	SER	S	D	B	353	ALA353	353	ALA353	336	SER336	334	ALA334
272	ASN	N	693	ASN	N	274	ASN	N	688	ASN	N	D	B	354	ASN354	354	ASN354	337	ASN337	335	VAL335
273	MET	M	694	MET	M	275	MET	M	689	MET	M	D	B	355	MET355	355	MET355	338	MET338	336	SER336
274	LEU	L	695	LEU	L	276	LEU	L	690	LEU	L	D	B	356	LEU356	356	LEU356	339	LEU339	337	ASN337
275	LEU	L	696	LEU	L	277	LEU	L	691	LEU	L	D	B	357	LEU357	357	LEU357	340	LEU340	338	MET338
276	GLU	E	697	GLU	E	278	GLU	E	692	GLU	E	D	B	358	GLU358	358	GLU358	341	GLU341	339	LEU339
277	VAL	V	698	VAL	V	279	ILE	I	693	ILE	I	D	B	359	VAL359	359	VAL359	342	ILE342	340	LEU340
278	GLY	G	699	GLY	G	280	GLY	G	694	GLY	G	D	B	360	GLY360	360	GLY360	343	GLY343	341	GLU341
279	GLY	G	700	GLY	G	281	GLY	G	695	GLY	G	D	B	361	GLY361	361	GLY361	344	GLY344	342	ILE342
280	LEU	L	701	LEU	L	282	LEU	L	696	LEU	L	D	B	362	LEU362	362	LEU362	345	LEU345	343	GLY343
281	GLU	E	702	GLU	E	283	GLU	E	697	GLU	E	D	B	363	GLU363	363	GLU363	346	GLU346	344	GLY344
282	PHE	F	703	PHE	F	284	PHE	F	698	PHE	F	D	B	364	PHE364	364	PHE364	347	PHE347	345	LEU345
283	PRO	P	704	PRO	P	285	SER	S	699	SER	S	D	B	365	PRO365	365	PRO365	348	SER348	346	GLU346
284	GLY	G	705	GLY	G	286	ALA	A	700	ALA	A	D	B	366	GLY366	366	GLY366	349	ALA349	347	PHE347
285	CYS	C	706	CYS	C	287	ALA	A	701	ALA	A	D	B	367	CYS367	367	CYS367	350	ALA350	348	SER348
286	PRO	P	707	PRO	P	288	PRO	P	702	PRO	P	D	B	368	PRO368	368	PRO368	351	PRO351	349	ALA349
287	PHE	F	708	PHE	F	289	PHE	F	703	PHE	F	D	B	369	PHE369	369	PHE369	352	PHE352	350	ALA350
288	ASN	N	709	ASN	N	290	SER	S	704	SER	S	D	B	370	ASN370	370	ASN370	353	SER353	351	PRO351
289	GLY	G	710	GLY	G	291	GLY	G	705	GLY	G	D	B	371	GLY371	371	GLY371	354	GLY354	352	PHE352
290	TRP	W	711	TRP	W	292	TRP	W	706	TRP	W	D	B	372	TRP372	372	TRP372	355	TRP355	353	SER353
291	TYR	Y	712	TYR	Y	293	TYR	Y	707	TYR	Y	D	B	373	TYR373	373	TYR373	356	TYR356	354	GLY354
292	MET	M	713	MET	M	294	MET	M	708	MET	M	D	B	374	MET374	374	MET374	357	MET357	355	TRP355
293	GLY	G	714	GLY	G	295	SER	S	709	SER	S	D	B	375	GLY375	375	GLY375	358	SER358	356	TYR356
294	THR	T	715	THR	T	296	THR	T	710	THR	T	D	B	376	THR376	376	THR376	359	THR359	357	MET357
295	GLU	E	716	GLU	E	297	GLU	E	711	GLU	E	D	B	377	GLU377	377	GLU377	360	GLU360	358	SER358
296	ILE	I	717	ILE	I	298	ILE	I	712	ILE	I	D	B	378	ILE378	378	ILE378	361	ILE361	359	THR359
297	GLY	G	718	GLY	G	299	GLY	G	713	GLY	G	D	B	379	GLY379	379	GLY379	362	GLY362	360	GLU360
298	VAL	V	719	VAL	V	300	THR	T	714	THR	T	D	B	380	VAL380	380	VAL380	363	THR363	361	ILE361
299	ARG	R	720	ARG	R	301	ARG	R	715	ARG	R	D	B	381	ARG381	381	ARG381	364	ARG364	362	GLY362
300	ASP	D	721	ASP	D	302	ASN	N	716	ASN	N	D	B	382	ASP382	382	ASP382	365	ASN365	363	THR363
301	PHE	F	722	PHE	F	303	LEU	L	717	LEU	L	D	B	383	PHE383	383	PHE383	366	LEU366	364	ARG364
302	CYS	C	723	CYS	C	304	CYS	C	718	CYS	C	D	B	384	CYS384	384	CYS384	367	CYS367	365	ASN365
303	ASP	D	724	ASP	D	305	ASP	D	719	ASP	D	D	B	385	ASP385	385	ASP385	368	ASP368	366	LEU366
304	VAL	V	725	VAL	V	306	PRO	P	720	PRO	P	D	B	386	VAL386	386	VAL386	369	PRO369	367	CYS367
305	GLN	Q	726	GLN	Q	307	HIE	H	721	HIE	H	D	B	387	GLN387	387	GLN387	370	HIS370	368	ASP368
306	ARG	R	727	ARG	R	308	ARG	R	722	ARG	R	D	B	388	ARG388	388	ARG388	371	ARG371	369	PRO369
307	TYR	Y	728	TYR	Y	309	TYR	Y	723	TYR	Y	D	B	389	TYR389	389	TYR389	372	TYR372	370	HIS370
308	ASN	N	729	ASN	N	310	ASN	N	724	ASN	N	D	B	390	ASN390	390	ASN390	373	ASN373	371	ARG371
309	ILE	I	730	ILE	I	311	ILE	I	725	ILE	I	D	B	391	ILE391	391	ILE391	374	ILE374	372	TYR372
310	LEU	L	731	LEU	L	312	LEU	L	726	LEU	L	D	B	392	LEU392	392	LEU392	375	LEU375	373	ASN373
311	GLU	E	732	GLU	E	313	GLU	E	727	GLU	E	D	B	393	GLU393	393	GLU393	376	GLU376	374	ILE374
312	GLU	E	733	GLU	E	314	ASP	D	728	ASP	D	D	B	394	GLU394	394	GLU394	377	ASP377	375	LEU375
313	VAL	V	734	VAL	V	315	VAL	V	729	VAL	V	D	B	395	VAL395	395	VAL395	378	VAL378	376	GLU376
314	GLY	G	735	GLY	G	316	ALA	A	730	ALA	A	D	B	396	GLY396	396	GLY396	379	ALA379	377	ASP377
315	ARG	R	736	ARG	R	317	VAL	V	731	VAL	V	D	B	397	ARG397	397	ARG397	380	VAL380	378	VAL378
316	ARG	R	737	ARG	R	318	CYS	C	732	CYS	C	D	B	398	ARG398	398	ARG398	381	CYS381	379	ALA379
317	MET	M	738	MET	M	319	MET	M	733	MET	M	D	B	399	MET399	399	MET399	382	MET382	380	VAL380
318	GLY	G	739	GLY	G	320	ASP	D	734	ASP	D	D	B	400	GLY400	400	GLY400	383	ASP383	381	ASP381
319	LEU	L	740	LEU	L	321	LEU	L	735	LEU	L	D	B	401	LEU401	401	LEU401	384	LEU384	382	MET382
320	GLU	E	741	GLU	E	322	ASP	D	736	ASP	D	D	B	402	GLU402	402	GLU402	385	ASP385	383	ASP383
321	THR	T	742	THR	T	323	THR	T	737	THR	T	D	B	403	THR403	403	THR403	386	THR386	384	LEU384
322	HIE	H	743	HIE	H	324	ARG	R	738	ARG	R	D	B	404	HIS404	404	HIS404	387	ARG387	385	ASP385
323	LYS	K	744	LYS	K	325	THR	T	739	THR	T	D	B	405	LYS405	405	LYS405	388	THR388	386	THR386
324	LEU	L	745	LEU	L	326	THR	T	740	THR	T	D	B	406	LEU406	406	LEU406	389	THR389	387	ARG387
325	ALA	A	746	ALA	A	327	SER	S	741	SER	S	D	B	407	ALA407	407	ALA407	390	SER390	388	THR388
326	SER	S	747	SER	S	328	SER	S	742	SER	S	D	B	408	SER408	408	SER408	391	SER391	389	THR389
327	LEU	L	748	LEU	L	329	LEU	L	743	LEU	L	D	B	409	LEU409	409	LEU409	392	LEU392	390	SER390
328	TRP	W	749	TRP	W	330	TRP	W	744	TRP	W	D	B	410	TRP410	410	TRP410	393	TRP393	391	SER391
329	LYS	K	750	LYS	K	331	LYS	K	745	LYS	K	D	B	411	LYS411	411	LYS411	394	LYS394	392	LEU392
330	ASP	D	751	ASP	D	332	ASP	D	746	ASP	D	D	B	412	ASP412	412	ASP412	395	ASP395	393	TRP393
331	GLN	Q	752	GLN	Q	333	LYS	K	747	LYS	K	D	B	413	GLN413	413	GLN413	396	LYS396	394	LYS394
332	ALA	A	753	ALA	A	334	ALA	A	748	ALA	A	D	B	414	ALA414	414	ALA414	397	ALA397	395	ASP395
333	VAL	V	754	VAL	V	335	ALA	A	749	ALA	A	D	B	415	VAL415	415	VAL415	398	ALA398	396	LYS396
334	VAL	V	755	VAL	V	336	VAL	V	750	VAL	V	D	B	416	VAL416	416	VAL416	399	VAL399	397	ALA397
335	GLU	E	756	GLU	E	337	GLU	E	751	GLU	E	D	B	417	GLU417	417	GLU417	400	GLU400	398	ALA398
336	ILE	I	757	ILE	I	338	ILE	I	752	ILE	I	D	B	418	ILE418	418	ILE418	401	ILE401	399	VAL399
337	ASN	N	758	ASN	N	339	ASN	N	753	ASN	N	D	B	419	ASN419	419	ASN419	402	ASN402	400	GLU400
338	ILE	I	759	ILE	I	340	LEU	L	754	LEU	L	D	B	420	ILE420	420	ILE420	403	LEU403	401	ILE401
339	ALA	A	760	ALA	A	341	ALA	A	755	ALA	A	D	B	421	ALA421	421	ALA421	404	ALA404	402	ASN402
340	VAL	V	761	VAL	V	342	VAL	V	756	VAL	V	D	B	422	VAL422	422	VAL422	405	VAL405	403	LEU403
341	LEU	L	762	LEU	L	343	LEU	L	757	LEU	L	D	B	423	LEU423	423	LEU423	406	LEU406	404	ALA404
342	HIE	H	763	HIE	H	344	HIE	H	758	HIE	H	D	B	424	HIS424	424	HIS424	407	HIS407	405	VAL405
343	SER	S	764	SER	S	345	SER	S	759	SER	S	D	B	425	SER425	425	SER425	408	SER408	406	LEU406
344	PHE	F	765	PHE	F	346	PHE	F	760	PHE	F	D	B	426	PHE426	426	PHE426	409	PHE409	407	HIS407
345	GLN	Q	766	GLN	Q	347	GLN	Q	761	GLN	Q	D	B	427	GLN427	427	GLN427	410	GLN410	408	SER408
346	LYS	K	767	LYS	K	348	LEU	L	762	LEU	L	D	B	428	LYS428	428	LYS428	411	LEU411	409	PHE409
347	GLN	Q	768	GLN	Q	349	ALA	A	763	ALA	A	D	B	429	GLN429	429	GLN429	412	ALA412	410	GLN410
348	ASN	N	769	ASN	N	350	LYS	K	764	LYS	K	D	B	430	ASN430	430	ASN430	413	LYS413	411	LEU411
349	VAL	V	770	VAL	V	351	VAL	V	765	VAL	V	D	B	431	VAL431	431	VAL431	414	VAL414	412	ALA412
350	THR	T	771	THR	T	352	THR	T	766	THR	T	D	B	432	THR432	432	THR432	415	THR415	413	LYS413
351	ILE	I	772	ILE	I	353	ILE	I	767	ILE	I	D	B	433	ILE433	433	ILE433	416	ILE416	414	VAL414
352	MET	M	773	MET	M	354	VAL	V	768	VAL	V	D	B	434	MET434	434	MET434	417	VAL417	415	THR415
353	ASP	D	774	ASP	D	355	ASP	D	769	ASP	D	D	B	435	ASP435	435	ASP435	418	ASP418	416	ILE416
354	HIE	H	775	HIE	H	356	HIE	H	770	HIE	H	D	B	436	HIS436	436	HIS436	419	HIS419	417	VAL417
355	HIE	H	776	HIE	H	357	HIE	H	771	HIE	H	D	B	437	HIS437	437	HIS437	420	HIS420	418	ASP418
356	SER	S	777	SER	S	358	ALA	A	772	ALA	A	D	B	438	SER438	438	SER438	421	ALA421	419	HIS419
357	ALA	A	778	ALA	A	359	ALA	A	773	ALA	A	D	B	439	ALA439	439	ALA439	422	ALA422	420	HIS420
358	ALA	A	779	ALA	A	360	THR	T	774	THR	T	D	B	440	ALA440	440	ALA440	423	THR423	421	ALA421
359	GLU	E	780	GLU	E	361	VAL	V	775	VAL	V	D	B	441	GLU441	441	GLU441	424	VAL424	422	ALA422
360	SER	S	781	SER	S	362	SER	S	776	SER	S	D	B	442	SER442	442	SER442	425	SER425	423	THR423
361	PHE	F	782	PHE	F	363	PHE	F	777	PHE	F	D	B	443	PHE443	443	PHE443	426	PHE426	424	VAL424
362	MET	M	783	MET	M	364	MET	M	778	MET	M	D	B	444	MET444	444	MET444	427	MET427	425	SER425
363	LYS	K	784	LYS	K	365	LYS	K	779	LYS	K	D	B	445	LYS445	445	LYS445	428	LYS428	426	PHE426
364	TYR	Y	785	TYR	Y	366	HIE	H	780	HIE	H	D	B	446	TYR446	446	TYR446	429	HIS429	427	MET427
365	MET	M	786	MET	M	367	LEU	L	781	LEU	L	D	B	447	MET447	447	MET447	430	LEU430	428	LYS428
366	GLN	Q	787	GLN	Q	368	ASP	D	782	ASP	D	D	B	448	GLN448	448	GLN448	431	ASP431	429	HIS429
367	ASN	N	788	ASN	N	369	ASN	N	783	ASN	N	D	B	449	ASN449	449	ASN449	432	ASN432	430	LEU430
368	GLU	E	789	GLU	E	370	GLU	E	784	GLU	E	D	B	450	GLU450	450	GLU450	433	GLU433	431	ASP431
369	TYR	Y	790	TYR	Y	371	GLN	Q	785	GLN	Q	D	B	451	TYR451	451	TYR451	434	GLN434	432	ASN432
370	ARG	R	791	ARG	R	372	LYS	K	786	LYS	K	D	B	452	ARG452	452	ARG452	435	LYS435	433	GLU433
371	SER	S	792	SER	S	373	ALA	A	787	ALA	A	D	B	453	SER453	453	SER453	436	ALA436	434	GLN434
372	ARG	R	793	ARG	R	374	ARG	R	788	ARG	R	D	B	454	ARG454	454	ARG454	437	ARG437	435	LYS435
373	GLY	G	794	GLY	G	375	GLY	G	789	GLY	G	D	B	455	GLY455	455	GLY455	438	GLY438	436	ALA436
374	GLY	G	795	GLY	G	376	GLY	G	790	GLY	G	D	B	456	GLY456	456	GLY456	439	GLY439	437	ARG437
375	CYS	C	796	CYS	C	377	CYS	C	791	CYS	C	D	B	457	CYS457	457	CYS457	440	CYS440	438	GLY438
376	PRO	P	797	PRO	P	378	PRO	P	792	PRO	P	D	B	458	PRO458	458	PRO458	441	PRO441	439	GLY439
377	ALA	A	798	ALA	A	379	ALA	A	793	ALA	A	D	B	459	ALA459	459	ALA459	442	ALA442	440	CYS440
378	ASP	D	799	ASP	D	380	ASP	D	794	ASP	D	D	B	460	ASP460	460	ASP460	443	ASP443	441	PRO441
379	TRP	W	800	TRP	W	381	TRP	W	795	TRP	W	D	B	461	TRP461	461	TRP461	444	TRP444	442	ALA442
380	ILE	I	801	ILE	I	382	ALA	A	796	ALA	A	D	B	462	ILE462	462	ILE462	445	ALA445	443	ASP443
381	TRP	W	802	TRP	W	383	TRP	W	797	TRP	W	D	B	463	TRP463	463	TRP463	446	TRP446	444	TRP444
382	LEU	L	803	LEU	L	384	ILE	I	798	ILE	I	D	B	464	LEU464	464	LEU464	447	ILE447	445	ALA445
383	VAL	V	804	VAL	V	385	VAL	V	799	VAL	V	D	B	465	VAL465	465	VAL465	448	VAL448	446	TRP446
384	PRO	P	805	PRO	P	386	PRO	P	800	PRO	P	D	B	466	PRO466	466	PRO466	449	PRO449	447	ILE447
385	PRO	P	806	PRO	P	387	PRO	P	801	PRO	P	D	B	467	PRO467	467	PRO467	450	PRO450	448	VAL448
386	MET	M	807	MET	M	388	ILE	I	802	ILE	I	D	B	468	MET468	468	MET468	451	ILE451	449	PRO449
387	SER	S	808	SER	S	389	SER	S	803	SER	S	D	B	469	SER469	469	SER469	452	SER452	450	PRO450
388	GLY	G	809	GLY	G	390	GLY	G	804	GLY	G	D	B	470	GLY470	470	GLY470	453	GLY453	451	ILE451
389	SER	S	810	SER	S	391	SER	S	805	SER	S	D	B	471	SER471	471	SER471	454	SER454	452	SER452
390	ILE	I	811	ILE	I	392	LEU	L	806	LEU	L	D	B	472	ILE472	472	ILE472	455	LEU455	453	GLY453
391	THR	T	812	THR	T	393	THR	T	807	THR	T	D	B	473	THR473	473	THR473	456	THR456	454	SER454
392	PRO	P	813	PRO	P	394	PRO	P	808	PRO	P	D	B	474	PRO474	474	PRO474	457	PRO457	455	LEU455
393	VAL	V	814	VAL	V	395	VAL	V	809	VAL	V	D	B	475	VAL475	475	VAL475	458	VAL458	456	THR456
394	PHE	F	815	PHE	F	396	PHE	F	810	PHE	F	D	B	476	PHE476	476	PHE476	459	PHE459	457	PRO457
395	HIE	H	816	HIE	H	397	HIE	H	811	HIE	H	D	B	477	HIS477	477	HIS477	460	HIS460	458	VAL458
396	GLN	Q	817	GLN	Q	398	GLN	Q	812	GLN	Q	D	B	478	GLN478	478	GLN478	461	GLN461	459	PHE459
397	GLU	E	818	GLU	E	399	GLU	E	813	GLU	E	D	B	479	GLU479	479	GLU479	462	GLU462	460	HIS460
398	MET	M	819	MET	M	400	MET	M	814	MET	M	D	B	480	MET480	480	MET480	463	MET463	461	GLN461
399	LEU	L	820	LEU	L	401	VAL	V	815	VAL	V	D	B	481	LEU481	481	LEU481	464	VAL464	462	GLU462
400	ASN	N	821	ASN	N	402	ASN	N	816	ASN	N	D	B	482	ASN482	482	ASN482	465	ASN465	463	MET463
401	TYR	Y	822	TYR	Y	403	TYR	Y	817	TYR	Y	D	B	483	TYR483	483	TYR483	466	TYR466	464	VAL464
402	VAL	V	823	VAL	V	404	ILE	I	818	ILE	I	D	B	484	VAL484	484	VAL484	467	ILE467	465	ASN465
403	LEU	L	824	LEU	L	405	LEU	L	819	LEU	L	D	B	485	LEU485	485	LEU485	468	LEU468	466	TYR466
404	SER	S	825	SER	S	406	SER	S	820	SER	S	D	B	486	SER486	486	SER486	469	SER469	467	ILE467
405	PRO	P	826	PRO	P	407	PRO	P	821	PRO	P	D	B	487	PRO487	487	PRO487	470	PRO470	468	LEU468
406	PHE	F	827	PHE	F	408	ALA	A	822	ALA	A	D	B	488	PHE488	488	PHE488	471	ALA471	469	SER469
407	TYR	Y	828	TYR	Y	409	PHE	F	823	PHE	F	D	B	489	TYR489	489	TYR489	472	PHE472	470	PRO470
408	TYR	Y	829	TYR	Y	410	ARG	R	824	ARG	R	D	B	490	TYR490	490	TYR490	473	ARG473	471	ALA471
409	TYR	Y	830	TYR	Y	411	TYR	Y	825	TYR	Y	D	B	491	TYR491	491	TYR491	474	TYR474	472	PHE472
410	GLN	Q	831	GLN	Q	412	GLN	Q	826	GLN	Q	D	B	492	GLN492	492	GLN492	475	GLN475	473	ARG473
411	VAL	V	832	VAL	V	413	PRO	P	827	PRO	P	D	B	493	VAL493	493	VAL493	476	PRO476	474	TYR474
412	GLU	E	833	GLU	E	414	ASP	D	828	ASP	D	D	B	494	GLU494	494	GLU494	477	ASP477	475	GLN475
413	ALA	A	834	ALA	A	415	PRO	P	829	PRO	P	D	B	495	ALA495	495	ALA495	478	PRO478	476	PRO476
414	TRP	W	835	TRP	W	416	TRP	W	830	TRP	W	D	B	496	TRP496	496	TRP496	479	TRP479	477	ASP477
415	LYS	K	836	LYS	K		False					D	B	497	LYS497	497	LYS497
416	THR	T	837	THR	T		False					D	B	498	THR498	498	THR498
417	HIE	H	838	HIE	H		False					D	B	499	HIS499	499	HIS499
418	VAL	V	839	VAL	V		False					D	B	500	VAL500	500	VAL500
419	TRP	W	840	TRP	W		False					D	B	501	TRP501	501	TRP501
420	GLN	Q	841	GLN	Q		False					D	B	502	GLN502	502	GLN502
421	ASP	D	842	ASP	D		False					D	B	503	ASP503	503	ASP503
